# Supplementary material for: Two new species of Paramesosciophilodes (Diptera, Nematocera, Mesosciophilidae) from the Middle Jurassic of China
Source: Zookeys. 2015 Jul 2;(511):117–29. doi: 10.3897/zookeys.511.8425 (PMC4523749; doi:10.3897/zookeys.511.8425)
Supplement: XML Treatment for Paramesosciophilodes [file zookeys.511.8425-treatment1.xml]

<!DOCTYPE tp:taxon-treatment
  PUBLIC "-//TaxonX//DTD Taxonomic Treatment Publishing DTD v0 20100105//EN" "tax-treatment-NSO.dtd">
<tp:taxon-treatment xmlns:tp="http://www.plazi.org/taxpub"><tp:treatment-meta><kwd-group><label>Taxon classification</label><kwd><named-content content-type="kingdom">Animalia</named-content></kwd><kwd><named-content content-type="order">Diptera</named-content></kwd><kwd><named-content content-type="family">Mesosciophilidae</named-content></kwd></kwd-group><mixed-citation publication-type="journal"><person-group><name><surname>Gao</surname><given-names>Jiaqi</given-names></name><name><surname>Shi</surname><given-names>Guifeng</given-names></name><name><surname>Shih</surname><given-names>Chungkun</given-names></name><name><surname>Ren</surname><given-names>Dong</given-names></name></person-group><article-title>Two new species of <italic><tp:taxon-name><tp:taxon-name-part taxon-name-part-type="genus">Paramesosciophilodes</tp:taxon-name-part></tp:taxon-name></italic> (<tp:taxon-name><tp:taxon-name-part taxon-name-part-type="order">Diptera</tp:taxon-name-part></tp:taxon-name>, <tp:taxon-name><tp:taxon-name-part taxon-name-part-type="suborder">Nematocera</tp:taxon-name-part></tp:taxon-name>, <tp:taxon-name><tp:taxon-name-part taxon-name-part-type="family">Mesosciophilidae</tp:taxon-name-part></tp:taxon-name>) from the Middle Jurassic of China</article-title><source>Zookeys</source><day>2</day><month>7</month><year>2015</year><volume>2015</volume><issue>511</issue><fpage>117</fpage><lpage>129</lpage><pub-id pub-id-type="doi">10.3897/zookeys.511.8425</pub-id></mixed-citation></tp:treatment-meta><tp:nomenclature><label>Genus</label><tp:taxon-name>
                            <tp:taxon-name-part taxon-name-part-type="genus">Paramesosciophilodes</tp:taxon-name-part>
                        </tp:taxon-name><tp:taxon-authority>Zhang, 2007</tp:taxon-authority></tp:nomenclature><tp:treatment-sec sec-type="Type species"><title>Type species.</title><p><italic><tp:taxon-name><tp:taxon-name-part taxon-name-part-type="genus">Paramesosciophilodes</tp:taxon-name-part> <tp:taxon-name-part taxon-name-part-type="species">ningchengensis</tp:taxon-name-part></tp:taxon-name></italic> Zhang, 2007.</p></tp:treatment-sec><tp:treatment-sec sec-type="Included species"><title>Included species.</title><p>Type species; <italic><tp:taxon-name><tp:taxon-name-part taxon-name-part-type="genus">Paramesosciophilodes</tp:taxon-name-part> <tp:taxon-name-part taxon-name-part-type="species">eximia</tp:taxon-name-part></tp:taxon-name></italic> Zhang, 2008; <italic><tp:taxon-name><tp:taxon-name-part taxon-name-part-type="genus">Paramesosciophilodes</tp:taxon-name-part> <tp:taxon-name-part taxon-name-part-type="species">aequus</tp:taxon-name-part></tp:taxon-name></italic> Wang, Zhao &amp; Ren, 2012; <italic><tp:taxon-name><tp:taxon-name-part taxon-name-part-type="genus">Paramesosciophilodes</tp:taxon-name-part> <tp:taxon-name-part taxon-name-part-type="species">bellus</tp:taxon-name-part></tp:taxon-name></italic> Gao, Shi, Shih &amp; Ren sp. n., <italic><tp:taxon-name><tp:taxon-name-part taxon-name-part-type="genus">Paramesosciophilodes</tp:taxon-name-part> <tp:taxon-name-part taxon-name-part-type="species">rarissima</tp:taxon-name-part></tp:taxon-name></italic> Gao, Shi, Shih &amp; Ren, sp. n.</p></tp:treatment-sec><tp:treatment-sec sec-type="Emended diagnosis"><title>Emended diagnosis.</title><p>Medium (sized mesosciophilid gnats. Body (including legs) covered with long, dense pubescence. Mesonotum convex. Scutellum sharp, clearly projecting. Wing, Sc<sub>1</sub> elongate, slightly shorter than one-half of wing length (0.43–0.47 times as long as wing length); Sc<sub>2</sub> situated distinctly basad to Rs origin, arising near midway between h to Sc<sub>1</sub> ending; bRs shorter than r-m; R<sub>1</sub> slightly curved; both R<sub>1</sub> and R<sub>4+5</sub> divergent terminally; Rs furcated distad or at level of fork of M<sub>1+2</sub>; R<sub>2+3</sub> oblique and curved; R<sub>4+5</sub> arched near its midlength; cell r 0.16–0.19 times as long as wing length; stem of M not developed; M<sub>1+2</sub> furcated slightly distad, or basad, to level of Sc<sub>1</sub> ending. Tibiae and tarsi with sparse, short setae.</p><!--PageBreak--></tp:treatment-sec></tp:taxon-treatment>
