# Supplementary material for: Two new species of Paramesosciophilodes (Diptera, Nematocera, Mesosciophilidae) from the Middle Jurassic of China
Source: Zookeys. 2015 Jul 2;(511):117–29. doi: 10.3897/zookeys.511.8425 (PMC4523749; doi:10.3897/zookeys.511.8425)
Supplement: XML Treatment for Paramesosciophilodes bellus [file zookeys.511.8425-treatment2.xml]

<!DOCTYPE tp:taxon-treatment
  PUBLIC "-//TaxonX//DTD Taxonomic Treatment Publishing DTD v0 20100105//EN" "tax-treatment-NSO.dtd">
<tp:taxon-treatment xmlns:tp="http://www.plazi.org/taxpub"><tp:treatment-meta><kwd-group><label>Taxon classification</label><kwd><named-content content-type="kingdom">Animalia</named-content></kwd><kwd><named-content content-type="order">Diptera</named-content></kwd><kwd><named-content content-type="family">Mesosciophilidae</named-content></kwd></kwd-group><mixed-citation publication-type="journal"><person-group><name><surname>Gao</surname><given-names>Jiaqi</given-names></name><name><surname>Shi</surname><given-names>Guifeng</given-names></name><name><surname>Shih</surname><given-names>Chungkun</given-names></name><name><surname>Ren</surname><given-names>Dong</given-names></name></person-group><article-title>Two new species of <italic><tp:taxon-name><tp:taxon-name-part taxon-name-part-type="genus">Paramesosciophilodes</tp:taxon-name-part></tp:taxon-name></italic> (<tp:taxon-name><tp:taxon-name-part taxon-name-part-type="order">Diptera</tp:taxon-name-part></tp:taxon-name>, <tp:taxon-name><tp:taxon-name-part taxon-name-part-type="suborder">Nematocera</tp:taxon-name-part></tp:taxon-name>, <tp:taxon-name><tp:taxon-name-part taxon-name-part-type="family">Mesosciophilidae</tp:taxon-name-part></tp:taxon-name>) from the Middle Jurassic of China</article-title><source>Zookeys</source><day>2</day><month>7</month><year>2015</year><volume>2015</volume><issue>511</issue><fpage>117</fpage><lpage>129</lpage><pub-id pub-id-type="doi">10.3897/zookeys.511.8425</pub-id></mixed-citation></tp:treatment-meta><tp:nomenclature><tp:taxon-name>
                            <tp:taxon-name-part taxon-name-part-type="genus">Paramesosciophilodes</tp:taxon-name-part>
                            <tp:taxon-name-part taxon-name-part-type="species">bellus</tp:taxon-name-part>
                            <object-id xmlns:xlink="http://www.w3.org/1999/xlink" content-type="zoobank" xlink:type="simple">http://zoobank.org/8FEE85B5-4556-40CA-8B60-B8309F5B1504</object-id>
                        </tp:taxon-name><tp:taxon-authority>Gao, Shi, Shih &amp; Ren</tp:taxon-authority><tp:taxon-status xmlns:xlink="http://www.w3.org/1999/xlink" xlink:type="simple">sp. n.</tp:taxon-status><xref ref-type="fig" rid="F1">Figs 1</xref><xref ref-type="fig" rid="F2">, 2</xref></tp:nomenclature><tp:treatment-sec sec-type="Etymology"><title>Etymology.</title><p>The specific name is from the Latin of <italic>bellus</italic>, meaning beautiful and delicate, for the well-preserved and beautiful specimen.</p></tp:treatment-sec><tp:treatment-sec sec-type="material"><title>Material.</title><p>Holotype No. CNU-DIP-NN2013631 p/c, part and counterpart. A well-preserved insect with complete body and two wings but poorly preserved halter, without head, in dorsoventral aspect.</p></tp:treatment-sec><tp:treatment-sec sec-type="Locality and horizon"><title>Locality and horizon.</title><p>Daohugou Village, Shantou Township, Ningcheng County, Inner Mongolia, China, Jiulongshan Formation, late Middle Jurassic.</p></tp:treatment-sec><tp:treatment-sec sec-type="Diagnosis"><title>Diagnosis.</title><p>The Sc<sub>1</sub> ending proximad of the midlength of cell r; bRs 0.7 times of the length of r-m; R<sub>4+5 </sub>strongly curved; M<sub>1+2</sub> forking basad of forking of Rs, and distad of the level of Sc<sub>1</sub> ending; CuA strongly arched, reaching the posterior margin of the wing markedly basad of Rs forking to R<sub>2+3</sub> and R<sub>4+5</sub>.</p></tp:treatment-sec><tp:treatment-sec sec-type="Description of holotype"><title>Description of holotype.</title><p>Medium-sized mesosciophilid with dark body, adult male, in dorsal aspects (Figs <xref ref-type="fig" rid="F1">1</xref> and <xref ref-type="fig" rid="F2">2A</xref>). Wings out-spread, length 5.4 mm, width 2.0 mm. Body length 7.2 mm. Head and antennae not preserved. Thorax convex, length 2.0 mm, width 1.3 mm. Scutellum clearly projecting. Abdomen thin, subcylindrical, length 5.2 mm, width 1.7 mm, approx. 2.6 times as long as head and thorax combined, with eight abdominal segments, first four segments gradually widened distally, last four segments gradually narrowed terminally. Partially preserved male genitalia relatively small, distinctly narrower than eighth abdominal segment. Halters poorly preserved. Legs relatively thin and long, femora clearly thicker in the middle; femora, tibiae and tarsi with two rows of sparse and short setae. Hind leg length 6.3 mm (femur 1.7 mm, tibia 2.4 mm, tarsus 2.2 mm).</p><fig id="F1" position="float" orientation="portrait"><label>Figure 1.</label><caption><p><italic><tp:taxon-name><tp:taxon-name-part taxon-name-part-type="genus">Paramesosciophilodes</tp:taxon-name-part> <tp:taxon-name-part taxon-name-part-type="species">bellus</tp:taxon-name-part></tp:taxon-name></italic> sp. n., holotype, Photographs of habitus (dorsoventral aspect): <bold>A</bold> part No. CNU-DIP-NN2013631 p <bold>B</bold> counterpart CNU-DIP-NN2013631 c.</p></caption><graphic xmlns:xlink="http://www.w3.org/1999/xlink" xlink:href="zookeys-511-117-g001.jpg" position="float" orientation="portrait" xlink:type="simple" id="oo_46386.jpg"/></fig><fig id="F2" position="float" orientation="portrait"><label>Figure 2.</label><caption><p><italic><tp:taxon-name><tp:taxon-name-part taxon-name-part-type="genus">Paramesosciophilodes</tp:taxon-name-part> <tp:taxon-name-part taxon-name-part-type="species">bellus</tp:taxon-name-part></tp:taxon-name></italic> sp. n., Line drawings of holotype: <bold>A</bold> part <bold>B</bold> wing venation.</p></caption><graphic xmlns:xlink="http://www.w3.org/1999/xlink" xlink:href="zookeys-511-117-g002.jpg" position="float" orientation="portrait" xlink:type="simple" id="oo_46387.jpg"/></fig><p>Wings membranous, oblong, darker in color in costal area, moderately wide (length 2.7 times of width), and not reaching the apex of abdomen at rest (Fig. <xref ref-type="fig" rid="F2">2</xref>). C strong, ending beyond wing apex, at which R<sub>4+5</sub> ending. Sc<sub>1</sub> relatively long, approx. 0.4 times the length of wing, ending far distad of the intersection of bRs and r-m. Humeral vein distinct and oblique. Sc<sub>2</sub> well developed, starting in front of bRs. Cell r distinctly small (0.89 mm), approx. 0.165 times the wing length (5.4 mm). Section of R from Sc<sub>2</sub> to bRs origin approx. 2.4 times as long as bRs. R forking into three branches: R<sub>1</sub>, R<sub>2+3</sub> and R<sub>4+5</sub>. R<sub>1</sub> and R<sub>4+5</sub> somewhat divergent terminally; R<sub>2+3</sub> and R<sub>4+5</sub> arched. Forking of Rs distad of the level of M forking. Rs strong, arising from beyond the basal one-third of length of wing, bRs+dRs nearly 0.4 times the R<sub>4+5</sub>. Rs forking to R<sub>2+3</sub> and R<sub>4+5</sub> distad of forking of M<sub>1+2</sub>. Section bRs 0.7 times the r-m. R<sub>1</sub> slightly curved, relatively long (nearly 0.5 times the length of wing), slightly deflected after junction with R<sub>2+3</sub>; R<sub>2+3</sub> slightly curved, shifted toward wing base, beyond the level of M<sub>1+2</sub> forking. Vein R<sub>4+5</sub> strongly arched near its midway, almost parallel with R<sub>1</sub>, but slightly oblique at apex. Stem of M completely reduced basad of crossvein m-cu, with only a short segment distad of m-cu. Stem of M forking into M<sub>1+2</sub> and M<sub>3+4. </sub>M<sub>1+2</sub> forking into M<sub>1</sub> and M<sub>2</sub> near R<sub>2+3</sub> level. M<sub>1</sub> arched anteriorly, M<sub>2</sub> nearly straight. Crossvein r-m short, curved, slightly oblique, shorter than bRs, nearly perpendicular to M<sub>1+2</sub>, almost parallel to R<sub>2+3</sub>, intersected at M<sub>1+2</sub>, forking to bM<sub>1+2</sub> and dM<sub>1+2</sub>. bM<sub>1+2</sub> approx. 6.6 times as long as m-cu. dM<sub>1+2</sub> approx. as long as bM<sub>1+2</sub>, and longer than r-m. CuA running parallel close to M<sub>3+4</sub> basally. CuA reaching the posterior margin of wing at approx. the same level of M<sub>1+2</sub> forking to M<sub>1</sub> and M<sub>2</sub>. CuP short, slightly curved at its midway, not reaching the posterior margin of wing.</p></tp:treatment-sec><tp:treatment-sec sec-type="Remarks"><title>Remarks.</title><p><italic><tp:taxon-name><tp:taxon-name-part taxon-name-part-type="genus">Paramesosciophilodes</tp:taxon-name-part> <tp:taxon-name-part taxon-name-part-type="species">bellus</tp:taxon-name-part></tp:taxon-name></italic> sp. n. resembles most closely <italic><tp:taxon-name><tp:taxon-name-part taxon-name-part-type="genus">Paramesosciophilodes</tp:taxon-name-part> <tp:taxon-name-part taxon-name-part-type="species">ningchengensis</tp:taxon-name-part></tp:taxon-name></italic>, but can be distinguished from the latter in having Sc<sub>1</sub> ending at C proximad of the miglength of cell r (vs. at the miglength of cell r for <italic><tp:taxon-name><tp:taxon-name-part taxon-name-part-type="genus">Paramesosciophilodes</tp:taxon-name-part> <tp:taxon-name-part taxon-name-part-type="species">ningchengensis</tp:taxon-name-part></tp:taxon-name></italic>) and CuA reaching the posterior margin of the wing markedly basad of Rs forking to R<sub>2+3</sub> and R<sub>4+5</sub> (vs. slightly basad of Rs forking to R<sub>2+3</sub> and R<sub>4+5</sub>).</p><p>This new species is differentiated from <italic><tp:taxon-name><tp:taxon-name-part taxon-name-part-type="genus">Paramesosciophilodes</tp:taxon-name-part> <tp:taxon-name-part taxon-name-part-type="species">ningchengensis</tp:taxon-name-part></tp:taxon-name></italic>, <italic><tp:taxon-name><tp:taxon-name-part taxon-name-part-type="genus">Paramesosciophilodes</tp:taxon-name-part> <tp:taxon-name-part taxon-name-part-type="species">eximia</tp:taxon-name-part></tp:taxon-name></italic>, <italic><tp:taxon-name><tp:taxon-name-part taxon-name-part-type="genus">Paramesosciophilodes</tp:taxon-name-part> <tp:taxon-name-part taxon-name-part-type="species">aequus</tp:taxon-name-part></tp:taxon-name></italic>, and <italic><tp:taxon-name><tp:taxon-name-part taxon-name-part-type="genus">Paramesosciophilodes</tp:taxon-name-part> <tp:taxon-name-part taxon-name-part-type="species">rarissima</tp:taxon-name-part></tp:taxon-name></italic> sp. n. based on a combination of characters listed in Table <xref ref-type="table" rid="T2">2</xref>.</p><table-wrap id="T2" position="float" orientation="portrait"><label>Table 2.</label><caption><p>Comparison of seven key characters of five species of <italic><tp:taxon-name><tp:taxon-name-part taxon-name-part-type="genus">Paramesosciophilodes</tp:taxon-name-part></tp:taxon-name></italic>.</p></caption><table id="TID0EEYAG" rules="all"><tbody><tr><td rowspan="1" colspan="1"/><td rowspan="1" colspan="1"><bold><italic><tp:taxon-name><tp:taxon-name-part taxon-name-part-type="genus">Paramesosciophilodes</tp:taxon-name-part> <tp:taxon-name-part taxon-name-part-type="species">ningchengensis</tp:taxon-name-part></tp:taxon-name></italic></bold></td><td rowspan="1" colspan="1"><bold><italic><tp:taxon-name><tp:taxon-name-part taxon-name-part-type="genus">Paramesosciophilodes</tp:taxon-name-part> <tp:taxon-name-part taxon-name-part-type="species">eximia</tp:taxon-name-part></tp:taxon-name></italic></bold></td><td rowspan="1" colspan="1"><bold><italic><tp:taxon-name><tp:taxon-name-part taxon-name-part-type="genus">Paramesosciophilodes</tp:taxon-name-part> <tp:taxon-name-part taxon-name-part-type="species">aequus</tp:taxon-name-part></tp:taxon-name></italic></bold></td><td rowspan="1" colspan="1"><bold><italic><tp:taxon-name><tp:taxon-name-part taxon-name-part-type="genus">Paramesosciophilodes</tp:taxon-name-part> <tp:taxon-name-part taxon-name-part-type="species">bellus</tp:taxon-name-part></tp:taxon-name></italic> sp. n.</bold></td><td rowspan="1" colspan="1"><bold><italic><tp:taxon-name><tp:taxon-name-part taxon-name-part-type="genus">Paramesosciophilodes</tp:taxon-name-part> <tp:taxon-name-part taxon-name-part-type="species">rarissima</tp:taxon-name-part></tp:taxon-name></italic> sp. n.</bold></td></tr><tr><td rowspan="1" colspan="1">Length ratio of cell r and the wing</td><td rowspan="1" colspan="1">0.167 (left wing)<break/> 0.180 (right wing)</td><td rowspan="1" colspan="1">0.183 (left wing)<break/> 0.172 (right wing)</td><td rowspan="1" colspan="1">0.22 as described. But, the missing wing base was not included in wing length measurement.</td><td rowspan="1" colspan="1">0.165</td><td rowspan="1" colspan="1">0.184</td></tr><tr><td rowspan="1" colspan="1">Length of Sc<sub>1</sub></td><td rowspan="1" colspan="1">46–47 % of the wing length</td><td rowspan="1" colspan="1">46% of the wing length</td><td rowspan="1" colspan="1">24% of the wing length as described. But, the missing wing base was not included in wing length measurement.</td><td rowspan="1" colspan="1">46–47% of the wing length</td><td rowspan="1" colspan="1">43% of the wing length</td></tr><tr><td rowspan="1" colspan="1">Sc<sub>1</sub> ending at C</td><td rowspan="1" colspan="1">at the midlength of cell r</td><td rowspan="1" colspan="1">distad of midlength of cell r</td><td rowspan="1" colspan="1">proximad of midlength of cell r</td><td rowspan="1" colspan="1">proximad of the midlength of cell r</td><td rowspan="1" colspan="1">near the midlength of cell r</td></tr><tr><td rowspan="1" colspan="1">bRs vs r-m</td><td rowspan="1" colspan="1">0.6–0.7 times of length of r-m</td><td rowspan="1" colspan="1">0.5 times of the length of r-m</td><td rowspan="1" colspan="1">0.9 times of the length r-m</td><td rowspan="1" colspan="1">0.7 times of the length of r-m</td><td rowspan="1" colspan="1">0.8 times of the length of r-m</td></tr><tr><td rowspan="1" colspan="1">R<sub>4+5</sub></td><td rowspan="1" colspan="1">slightly curved</td><td rowspan="1" colspan="1">slightly curved</td><td rowspan="1" colspan="1">strongly curved</td><td rowspan="1" colspan="1">strongly curved</td><td rowspan="1" colspan="1">strongly curved</td></tr><tr><td rowspan="1" colspan="1">The position of base of M<sub>1+2</sub> forking vs the forking of Rs</td><td rowspan="1" colspan="1">M<sub>1+2</sub> forking distinctly basad of forking of Rs</td><td rowspan="1" colspan="1">M<sub>l+2</sub> forking almost at level of forking of Rs</td><td rowspan="1" colspan="1">M<sub>1+2</sub> forking basad of the forking of Rs</td><td rowspan="1" colspan="1">M<sub>1+2</sub> forking basad of forking of Rs,</td><td rowspan="1" colspan="1">M<sub>1+2</sub> forking basad of forking of Rs</td></tr><tr><td rowspan="1" colspan="1">The position of base of M<sub>1+2</sub> forking vs the level of Sc<sub>1</sub> ending</td><td rowspan="1" colspan="1">M<sub>1+2</sub> forking basad or distad of the level of Sc<sub>1</sub> ending</td><td rowspan="1" colspan="1">M<sub>1+2</sub> forking at the level of Sc<sub>l</sub> ending</td><td rowspan="1" colspan="1">M<sub>1+2</sub> forking distad of the level of the Sc<sub>1</sub> ending</td><td rowspan="1" colspan="1">M<sub>1+2</sub> forking slightly distad of the level of Sc<sub>1</sub> ending</td><td rowspan="1" colspan="1">M<sub>1+2</sub> forking slightly distad of the level of Sc<sub>1</sub> ending</td></tr><tr><td rowspan="1" colspan="1">CuA shape</td><td rowspan="1" colspan="1">CuA strongly arched</td><td rowspan="1" colspan="1">CuA smoothly arched</td><td rowspan="1" colspan="1">CuA smoothly arched</td><td rowspan="1" colspan="1">CuA strongly arched</td><td rowspan="1" colspan="1">CuA smoothly arched</td></tr><tr><td rowspan="1" colspan="1">CuA ending at the posterior margin vs. Rs forking to R<sub>2+3</sub> and R<sub>4+5</sub></td><td rowspan="1" colspan="1">CuA ending slightly basad of Rs forking to R<sub>2+3</sub> and R<sub>4+5</sub></td><td rowspan="1" colspan="1">CuA ending slightly distad of Rs forking to R<sub>2+3</sub> and R<sub>4+5</sub></td><td rowspan="1" colspan="1">CuA ending slightly distad of Rs forking to R<sub>2+3</sub> and R<sub>4+5</sub></td><td rowspan="1" colspan="1">CuA ending markedly basad of Rs forking to R<sub>2+3</sub> and R<sub>4+5</sub></td><td rowspan="1" colspan="1">CuA ending slightly distad of Rs forking to R<sub>2+3</sub> and R<sub>4+5</sub></td></tr></tbody></table></table-wrap></tp:treatment-sec></tp:taxon-treatment>
