# Supplementary material for: Two new species of Paramesosciophilodes (Diptera, Nematocera, Mesosciophilidae) from the Middle Jurassic of China
Source: Zookeys. 2015 Jul 2;(511):117–29. doi: 10.3897/zookeys.511.8425 (PMC4523749; doi:10.3897/zookeys.511.8425)
Supplement: XML Treatment for Paramesosciophilodes rarissima [file zookeys.511.8425-treatment3.xml]

<!DOCTYPE tp:taxon-treatment
  PUBLIC "-//TaxonX//DTD Taxonomic Treatment Publishing DTD v0 20100105//EN" "tax-treatment-NSO.dtd">
<tp:taxon-treatment xmlns:tp="http://www.plazi.org/taxpub"><tp:treatment-meta><kwd-group><label>Taxon classification</label><kwd><named-content content-type="kingdom">Animalia</named-content></kwd><kwd><named-content content-type="order">Diptera</named-content></kwd><kwd><named-content content-type="family">Mesosciophilidae</named-content></kwd></kwd-group><mixed-citation publication-type="journal"><person-group><name><surname>Gao</surname><given-names>Jiaqi</given-names></name><name><surname>Shi</surname><given-names>Guifeng</given-names></name><name><surname>Shih</surname><given-names>Chungkun</given-names></name><name><surname>Ren</surname><given-names>Dong</given-names></name></person-group><article-title>Two new species of <italic><tp:taxon-name><tp:taxon-name-part taxon-name-part-type="genus">Paramesosciophilodes</tp:taxon-name-part></tp:taxon-name></italic> (<tp:taxon-name><tp:taxon-name-part taxon-name-part-type="order">Diptera</tp:taxon-name-part></tp:taxon-name>, <tp:taxon-name><tp:taxon-name-part taxon-name-part-type="suborder">Nematocera</tp:taxon-name-part></tp:taxon-name>, <tp:taxon-name><tp:taxon-name-part taxon-name-part-type="family">Mesosciophilidae</tp:taxon-name-part></tp:taxon-name>) from the Middle Jurassic of China</article-title><source>Zookeys</source><day>2</day><month>7</month><year>2015</year><volume>2015</volume><issue>511</issue><fpage>117</fpage><lpage>129</lpage><pub-id pub-id-type="doi">10.3897/zookeys.511.8425</pub-id></mixed-citation></tp:treatment-meta><tp:nomenclature><tp:taxon-name>
                            <tp:taxon-name-part taxon-name-part-type="genus">Paramesosciophilodes</tp:taxon-name-part>
                            <tp:taxon-name-part taxon-name-part-type="species">rarissima</tp:taxon-name-part>
                            <object-id xmlns:xlink="http://www.w3.org/1999/xlink" content-type="zoobank" xlink:type="simple">http://zoobank.org/2DC54917-79F7-4919-8B03-3BDA9BAF3B00</object-id>
                        </tp:taxon-name><tp:taxon-authority>Gao, Shi, Shih &amp; Ren</tp:taxon-authority><tp:taxon-status xmlns:xlink="http://www.w3.org/1999/xlink" xlink:type="simple">sp. n.</tp:taxon-status><xref ref-type="fig" rid="F3">Figs 3</xref><xref ref-type="fig" rid="F4">, 4</xref><!--PageBreak--><!--PageBreak--></tp:nomenclature><tp:treatment-sec sec-type="Etymology"><title>Etymology.</title><p>The specific name is from the Latin word of <italic>rarissimus</italic>, meaning rare.</p></tp:treatment-sec><tp:treatment-sec sec-type="material"><title>Material.</title><p>Holotype No. CNU-DIP-NN2013145 p/c, part and counterpart. A well-preserved insect with complete body with two wings, without head and halters, in dorsoventral aspect.</p></tp:treatment-sec><tp:treatment-sec sec-type="Locality and horizon"><title>Locality and horizon.</title><p>Daohugou Village, Shantou Township, Ningcheng County, Inner Mongolia, China, Jiulongshan Formation, late Middle Jurassic.</p></tp:treatment-sec><tp:treatment-sec sec-type="Diagnosis"><title>Diagnosis.</title><p>Sc<sub>1</sub> ending near the midlength of cell r; bRs 0.8 times the r-m; R<sub>4+5 </sub>strongly curved; M<sub>1+2</sub> forking basad of R<sub>2+3</sub> level and distad of level of Sc<sub>1</sub> ending at C; CuA strongly arched, reaching the posterior margin of the wing at the level of intersection of Rs forking to R<sub>2+3</sub> and R<sub>4+5</sub>.</p></tp:treatment-sec><tp:treatment-sec sec-type="Description of holotype"><title>Description of holotype.</title><p>Medium-sized mesosciophilid gnats, in dorsal aspect (Figs <xref ref-type="fig" rid="F3">3</xref> and <xref ref-type="fig" rid="F4">4A</xref>). Body length (without head and part of thorax) 7.2 mm as preserved. Legs covered with long, dense pubescence. Head, antennae, and halters not preserved. Thorax length 1.8 mm, width 1.5 mm. Mesonotum convex. Scutellum sharp, clearly projecting. Wings membranous, oblong, length 5.0 mm, width 2.2 <!--PageBreak--><!--PageBreak-->mm, darker in color in costal area, length 2.3 times width, and not reaching the apex of abdomen at rest. Abdomen thin, subcylindrical, length 5.4 mm, width 1.5 mm, with first five segments gradually widened distally, other segments gradually narrowed terminally. Legs poorly preserved, femora thicker in the middle, covered with numerous setae.</p><fig id="F3" position="float" orientation="portrait"><label>Figure 3.</label><caption><p><italic><tp:taxon-name><tp:taxon-name-part taxon-name-part-type="genus">Paramesosciophilodes</tp:taxon-name-part> <tp:taxon-name-part taxon-name-part-type="species">rarissima</tp:taxon-name-part></tp:taxon-name></italic> sp. n., holotype, Photographs of habitus (dorsoventral aspect): <bold>A</bold> No. CNU-DIP-NN2013145 p <bold>B</bold> No. CNU-DIP-NN2013145 c.</p></caption><graphic xmlns:xlink="http://www.w3.org/1999/xlink" xlink:href="zookeys-511-117-g003.jpg" position="float" orientation="portrait" xlink:type="simple" id="oo_46388.jpg"/></fig><fig id="F4" position="float" orientation="portrait"><label>Figure 4.</label><caption><p><italic><tp:taxon-name><tp:taxon-name-part taxon-name-part-type="genus">Paramesosciophilodes</tp:taxon-name-part> <tp:taxon-name-part taxon-name-part-type="species">rarissima</tp:taxon-name-part></tp:taxon-name></italic> sp. n., Line drawings of holotype: <bold>A</bold> part <bold>B</bold> wing venation.</p></caption><graphic xmlns:xlink="http://www.w3.org/1999/xlink" xlink:href="zookeys-511-117-g004.jpg" position="float" orientation="portrait" xlink:type="simple" id="oo_46389.jpg"/></fig><p>C strong, ending beyond wing apex, at which R<sub>4+5</sub> ending (Fig. <xref ref-type="fig" rid="F4">4</xref>). Sc converging with C before the level of R<sub>4+5</sub>. Sc<sub>1</sub> elongate, slightly shorter than one-half of wing length (0.43–0.47 times the wing length), and ending far distad of the intersection of bRs and r-m. Vein h distinct and oblique. Sc<sub>2</sub> developed well, starting in front of Rs, situated distinctly basal to Rs origin, arising beyond midway between h to Sc<sub>1</sub> ending. Cell r relatively large (0.92 mm), approx. 0.18 times the wing length (5.0 mm). The section of R from Sc<sub>2</sub> to Rs origin approx. 0.7 times the section bRs. R forking to R<sub>1 </sub>and Rs, then Rs to R<sub>2+3</sub> and R<sub>4+5</sub>. Both R<sub>1</sub> and R<sub>4+5</sub> somewhat divergent terminally; R<sub>2+3</sub> and R<sub>4+5</sub> arched. Rs usually strong, arising from basal one-half of length of wing, forking to R<sub>2+3</sub> and R<sub>4+5</sub> beyond the forking of M<sub>1+2</sub>. Section bRs 0.8 times the r-m. R<sub>1</sub> slightly curved, relatively long, nearly 0.5 times the wing. Both R<sub>1</sub> and R<sub>4+5</sub> divergent terminally. R<sub>2+3</sub> curved, beyond the level of M<sub>1</sub> and M<sub>2</sub> forking. R<sub>4+5</sub> strongly arched near its midlength. Stem of M, basad to crossvein m-cu completely reduced, with only a short segment distal to m-cu. Stem of M forking into M<sub>1+2</sub> and M<sub>3+4</sub>. M<sub>1+2</sub> forking into M<sub>1</sub> and M<sub>2</sub> basad of R<sub>2+3</sub> level and distad to level of Sc<sub>1</sub> ending at C. M<sub>1</sub> arched cephalad. M<sub>2</sub> nearly straight. Crossvein r-m short, curved, slightly oblique, shorter than bRs, r-m intersecting M<sub>1+2</sub> and dividing M<sub>1+2</sub> into bM<sub>1+2</sub> and dM<sub>1+2</sub>. Section bM<sub>1+2</sub> approx. 4.3 times the crossvein m-cu. Section dM<sub>1+2</sub> approx. 1.2 times the section bM<sub>1+2</sub>, and longer than r-m. CuA running parallel and close to M<sub>3+4</sub> basally. CuP short, slightly curved midway, reaching the posterior margin of wing at the same level as Sc<sub>1</sub> ending at C.</p></tp:treatment-sec><tp:treatment-sec sec-type="Remarks"><title>Remarks.</title><p><italic><tp:taxon-name><tp:taxon-name-part taxon-name-part-type="genus">Paramesosciophilodes</tp:taxon-name-part> <tp:taxon-name-part taxon-name-part-type="species">rarissima</tp:taxon-name-part></tp:taxon-name></italic> sp. n. is distinguished from all other species of <italic><tp:taxon-name><tp:taxon-name-part taxon-name-part-type="genus">Paramesosciophilodes</tp:taxon-name-part></tp:taxon-name></italic> based on a combination of characters listed in Table <xref ref-type="table" rid="T2">2</xref>.</p><!--PageBreak--></tp:treatment-sec><tp:treatment-sec><!--Section generated to contain objects referenced in tp:taxon-treatment.--><table-wrap id="T2" position="float" orientation="portrait"><label>Table 2.</label><caption><p>Comparison of seven key characters of five species of <italic><tp:taxon-name><tp:taxon-name-part taxon-name-part-type="genus">Paramesosciophilodes</tp:taxon-name-part></tp:taxon-name></italic>.</p></caption><table id="TID0EEYAG" rules="all"><tbody><tr><td rowspan="1" colspan="1"/><td rowspan="1" colspan="1"><bold><italic><tp:taxon-name><tp:taxon-name-part taxon-name-part-type="genus">Paramesosciophilodes</tp:taxon-name-part> <tp:taxon-name-part taxon-name-part-type="species">ningchengensis</tp:taxon-name-part></tp:taxon-name></italic></bold></td><td rowspan="1" colspan="1"><bold><italic><tp:taxon-name><tp:taxon-name-part taxon-name-part-type="genus">Paramesosciophilodes</tp:taxon-name-part> <tp:taxon-name-part taxon-name-part-type="species">eximia</tp:taxon-name-part></tp:taxon-name></italic></bold></td><td rowspan="1" colspan="1"><bold><italic><tp:taxon-name><tp:taxon-name-part taxon-name-part-type="genus">Paramesosciophilodes</tp:taxon-name-part> <tp:taxon-name-part taxon-name-part-type="species">aequus</tp:taxon-name-part></tp:taxon-name></italic></bold></td><td rowspan="1" colspan="1"><bold><italic><tp:taxon-name><tp:taxon-name-part taxon-name-part-type="genus">Paramesosciophilodes</tp:taxon-name-part> <tp:taxon-name-part taxon-name-part-type="species">bellus</tp:taxon-name-part></tp:taxon-name></italic> sp. n.</bold></td><td rowspan="1" colspan="1"><bold><italic><tp:taxon-name><tp:taxon-name-part taxon-name-part-type="genus">Paramesosciophilodes</tp:taxon-name-part> <tp:taxon-name-part taxon-name-part-type="species">rarissima</tp:taxon-name-part></tp:taxon-name></italic> sp. n.</bold></td></tr><tr><td rowspan="1" colspan="1">Length ratio of cell r and the wing</td><td rowspan="1" colspan="1">0.167 (left wing)<break/> 0.180 (right wing)</td><td rowspan="1" colspan="1">0.183 (left wing)<break/> 0.172 (right wing)</td><td rowspan="1" colspan="1">0.22 as described. But, the missing wing base was not included in wing length measurement.</td><td rowspan="1" colspan="1">0.165</td><td rowspan="1" colspan="1">0.184</td></tr><tr><td rowspan="1" colspan="1">Length of Sc<sub>1</sub></td><td rowspan="1" colspan="1">46–47 % of the wing length</td><td rowspan="1" colspan="1">46% of the wing length</td><td rowspan="1" colspan="1">24% of the wing length as described. But, the missing wing base was not included in wing length measurement.</td><td rowspan="1" colspan="1">46–47% of the wing length</td><td rowspan="1" colspan="1">43% of the wing length</td></tr><tr><td rowspan="1" colspan="1">Sc<sub>1</sub> ending at C</td><td rowspan="1" colspan="1">at the midlength of cell r</td><td rowspan="1" colspan="1">distad of midlength of cell r</td><td rowspan="1" colspan="1">proximad of midlength of cell r</td><td rowspan="1" colspan="1">proximad of the midlength of cell r</td><td rowspan="1" colspan="1">near the midlength of cell r</td></tr><tr><td rowspan="1" colspan="1">bRs vs r-m</td><td rowspan="1" colspan="1">0.6–0.7 times of length of r-m</td><td rowspan="1" colspan="1">0.5 times of the length of r-m</td><td rowspan="1" colspan="1">0.9 times of the length r-m</td><td rowspan="1" colspan="1">0.7 times of the length of r-m</td><td rowspan="1" colspan="1">0.8 times of the length of r-m</td></tr><tr><td rowspan="1" colspan="1">R<sub>4+5</sub></td><td rowspan="1" colspan="1">slightly curved</td><td rowspan="1" colspan="1">slightly curved</td><td rowspan="1" colspan="1">strongly curved</td><td rowspan="1" colspan="1">strongly curved</td><td rowspan="1" colspan="1">strongly curved</td></tr><tr><td rowspan="1" colspan="1">The position of base of M<sub>1+2</sub> forking vs the forking of Rs</td><td rowspan="1" colspan="1">M<sub>1+2</sub> forking distinctly basad of forking of Rs</td><td rowspan="1" colspan="1">M<sub>l+2</sub> forking almost at level of forking of Rs</td><td rowspan="1" colspan="1">M<sub>1+2</sub> forking basad of the forking of Rs</td><td rowspan="1" colspan="1">M<sub>1+2</sub> forking basad of forking of Rs,</td><td rowspan="1" colspan="1">M<sub>1+2</sub> forking basad of forking of Rs</td></tr><tr><td rowspan="1" colspan="1">The position of base of M<sub>1+2</sub> forking vs the level of Sc<sub>1</sub> ending</td><td rowspan="1" colspan="1">M<sub>1+2</sub> forking basad or distad of the level of Sc<sub>1</sub> ending</td><td rowspan="1" colspan="1">M<sub>1+2</sub> forking at the level of Sc<sub>l</sub> ending</td><td rowspan="1" colspan="1">M<sub>1+2</sub> forking distad of the level of the Sc<sub>1</sub> ending</td><td rowspan="1" colspan="1">M<sub>1+2</sub> forking slightly distad of the level of Sc<sub>1</sub> ending</td><td rowspan="1" colspan="1">M<sub>1+2</sub> forking slightly distad of the level of Sc<sub>1</sub> ending</td></tr><tr><td rowspan="1" colspan="1">CuA shape</td><td rowspan="1" colspan="1">CuA strongly arched</td><td rowspan="1" colspan="1">CuA smoothly arched</td><td rowspan="1" colspan="1">CuA smoothly arched</td><td rowspan="1" colspan="1">CuA strongly arched</td><td rowspan="1" colspan="1">CuA smoothly arched</td></tr><tr><td rowspan="1" colspan="1">CuA ending at the posterior margin vs. Rs forking to R<sub>2+3</sub> and R<sub>4+5</sub></td><td rowspan="1" colspan="1">CuA ending slightly basad of Rs forking to R<sub>2+3</sub> and R<sub>4+5</sub></td><td rowspan="1" colspan="1">CuA ending slightly distad of Rs forking to R<sub>2+3</sub> and R<sub>4+5</sub></td><td rowspan="1" colspan="1">CuA ending slightly distad of Rs forking to R<sub>2+3</sub> and R<sub>4+5</sub></td><td rowspan="1" colspan="1">CuA ending markedly basad of Rs forking to R<sub>2+3</sub> and R<sub>4+5</sub></td><td rowspan="1" colspan="1">CuA ending slightly distad of Rs forking to R<sub>2+3</sub> and R<sub>4+5</sub></td></tr></tbody></table></table-wrap></tp:treatment-sec></tp:taxon-treatment>
